# Supplementary material for: Protein Maps for Durum Wheat Precision Harvest and Pasta Production
Source: Plants (Basel). 2022 Nov 17;11(22):3149. doi: 10.3390/plants11223149 (PMC9695900; doi:10.3390/plants11223149)
Supplement: Supplementary file 1 [file plants-11-03149-s001.zip]

Archive with 1 entries (1 files):
- plants-2024766-supplementary.pdf
